# Supplementary material for: Sediment-redox dynamics in an oligotrophic deep-water lake in Tierra del Fuego: insights from Fe isotopes
Source: J Paleolimnol. 2024 Apr 29;72(2):129–43. doi: 10.1007/s10933-024-00316-0 (PMC11576826; doi:10.1007/s10933-024-00316-0)
Supplement: Supplementary file 2 — Supplementary file2 (XLSX 16 KB) [file 10933_2024_316_MOESM2_ESM.xlsx]

## Sheet: Standards
Standards			Al [ppb]	Ti [ppb]	V [ppb]	Cr [ppb]	53 Cr [ppb]	Mn [ppb]	Fe [ppb]	57 Fe [ppb]	Co [ppb]	Ni [ppb]	Cu [ppb]	65 Cu [ppb]	Zn [ppb]	As [ppb]	Mo [ppb]	Ag [ppb]	Cd [ppb]	114 Cd [ppb]	Sn [ppb]	Sb [ppb]	Ba [ppb]	Pb [ppb]
TMDA51.4 - measure								66.1668	127.701
TMDA51.4 - measure								81.4265	116.975
TMDA51.4 - measure			100.668	14.6324	50.1063	70.7906	70.6549	86.3048	121.853	120.067	73.5319	67.6759	83.8479	83.4837	146.642	18.6427	56.9503	13.5189	25.5596	24.171	12.6229	13.9903	69.6449	71.3748
TMDA51.4 - average ±2σ (n=3)								78.0 ± 10.5	122.2 ± 5.4
TMDA51.4 - reference average ±2σ			95.1 ± 9.6	14.2 ± 1.0	48.0 ± 3.7	66.2 ± 4.7	95.1 ± 9.7	84.3 ± 6.6	118 ± 15.2	14.2 ± 1.2	70.6 ± 4.5	65.7 ± 4.5	80.7 ± 6.9	14.2 ± 1.4	140 ± 13.6	16.4 ± 1.4	57.6 ± 4.5	12.3 ± 1.2	25.7 ± 2.3	14.2 ± 1.7	16.5 ± 2.1	15.0 ± 1.4	73.1 ± 5.1	69.3 ± 5.5
milliQ-1 (blank)			<0.000	<0.000	<0.000	<0.000	<0.000	<0.000	<0.000	<0.000	<0.000	0.0168743	<0.000	<0.000	<0.000	<0.000	<0.000	<0.000	<0.000	<0.000	<0.000	0.00107839	<0.000	<0.000
milliQ-2 (blank)			<0.000	<0.000	<0.000	<0.000	<0.000	<0.000	<0.000	<0.000	<0.000	<0.000	<0.000	<0.000	<0.000	8.42972e-05	<0.000	<0.000	<0.000	<0.000	<0.000	<0.000	<0.000	<0.000
milliQ-3 (blank)			<0.000	<0.000	<0.000	<0.000	<0.000	0.194176	<0.000	<0.000	<0.000	<0.000	<0.000	<0.000	<0.000	0.00204162	<0.000	<0.000	<0.000	<0.000	<0.000	<0.000	<0.000	<0.000
milliQ-4 (blank)			<0.000	<0.000	<0.000	<0.000	<0.000	0.081409	<0.000	<0.000	<0.000	<0.000	<0.000	<0.000	<0.000	0.000206729	<0.000	<0.000	<0.000	<0.000	<0.000	<0.000	<0.000	<0.000
milliQ-5 (blank)			<0.000	<0.000	<0.000	<0.000	<0.000	0.0567703	<0.000	<0.000	<0.000	<0.000	<0.000	<0.000	<0.000	0.00263949	<0.000	<0.000	<0.000	<0.000	<0.000	<0.000	<0.000	<0.000
	References		δ56Fe recommended		δ56Fe measured ± 1σ
1000 ppb pure Fe IRMM-524a	EU, JRC	n=4	0‰		+ 0.025 ± 0.048
BHVO	(He et al., 2015)	n=6	+ 0.109 ± 0.002 ‰		+ 0.128 ± 0.033
AGV-2	(He et al., 2015)	n=6	+ 0.101 ‰ ± 0.004 ‰		+ 0.130 ± 0.040
JA-2	(He et al., 2015)	n=3	+ 0.100 ‰ ± 0.045 ‰		+ 0.109 ± 0.030
08-BI-12	(Czaja et al., 2013)	n=3	+ 0.41‰ ± 0.11 ‰		+ 0.374 ± 0.040

## Sheet: % Fe recovery
Iron recovery - transfered from extraction reagents to HNO3 solution
Supernatant	Fe (ppb)	Precipitate	Fe (ppb)	% recovery
1A NA-S	0	1A NA-P	200.946	100
1B NA-S	5.83865	1B NA-P	508.224	98.8642
3 NA-S	0	3 NA-P	557.775	100
4 NA-S	0	4 NA-P	3474.81	100
5 NA-S	0.721092	5 NA-P	1892.49	99.9619
6 NA-S	0	6 NA-P	1354.48	100
7 NA-S	0	7 NA-P	2208.38	100
8 NA-S	0	8 NA-P	5104.65	100
10A NA-S	0	10A NA-P	893.879	100
10B NA-S	0	10B NA-P	1336.29	100
11 NA-S	0	11 NA-P	770.235	100
12 NA-S	0	12 NA-P	1108.03	100
14 NA-S	1.26081	14 NA-P	743.978	99.8308
15 NA-S	2.39891	15 NA-P	597.053	99.5998
16 NA-S	6.4787	16 NA-P	1829.57	99.6471
17 NA-S	1303.96	17 NA-P	3.73111	sample lost
18 NA-S	12.5648	18 NA-P	3965.92	99.6842
19 NA-S	0.981436	19 NA-P	542.902	99.8196
20A NA-S	1.24669	20A NA-P	869.165	99.8568
20B NA-S	30.6606	20B NA-P	571.051	94.9044
20C NA-S	10.4993	20C NA-P	2537.14	99.5879
21 NA-S	2.80779	21 NA-P	763.123	99.6334
22 NA-S	138.215	22 NA-P	5567.62	97.5777
23 NA-S	0.102734	23 NA-P	626.605	99.9836
24 NA-S	0	24 NA-P	391.469	100
25 NA-S	16.1271	25 NA-P	2635.57	99.3918
26 NA-S	6.84719	26 NA-P	10600.8	99.9355
27 NA-S	10.228	27 NA-P	3838.25	99.7342
28 NA-S	7.74837	28 NA-P	1847.6	99.5824
29 NA-S	2.07279	29 NA-P	1267.78	99.8368
30A NA-S	0	30A NA-P	1175.56	100
30C NA-S	6.70373	30C NA-P	3052.54	99.7809
32 NA-S	9.81886	32 NA-P	2970.21	99.6705
33 NA-S	0	33 NA-P	937.433	100
35 NA-S	0	35 NA-P	1654.83	100
36 NA-S	0	36 NA-P	5544.98	100
37 NA-S	8.08278	37 NA-P	3422.56	99.7644
39 NA-S	0	39 NA-P	1541.82	100
