# Supplementary material for: Sediment-redox dynamics in an oligotrophic deep-water lake in Tierra del Fuego: insights from Fe isotopes
Source: J Paleolimnol. 2024 Apr 29;72(2):129–43. doi: 10.1007/s10933-024-00316-0 (PMC11576826; doi:10.1007/s10933-024-00316-0)
Supplement: Supplementary file 3 — Supplementary file3 (XLSX 59 KB) [file 10933_2024_316_MOESM3_ESM.xlsx]

## Sheet: Lago Fagnano
			MC-ICP-MS		Neptune PLUS ICP-MS				MC-ICP-MS																MC-ICP-MS																		MC-ICP-MS
sample	depth cm	comments	56 Fe [wt%] Hy-HCl	56 Fe [wt%] Na-acetate	δ56Fe [‰] Hy-HCl n=3 to 5	1ST DEV δ56Fe [‰] Hy-HCl n=3 to 5	δ56Fe [‰] Na-acetate n=3 to 5	1ST DEV δ56Fe [‰] Na-acetate n=3 to 5	Mg Na-acetate [ppm]	Al Na-acetate [ppm]	Ti Na-acetate [ppm]	V Na-acetate [ppm]	Cr Na-acetate [ppm]	53 Cr Na-acetate [ppm]	Mn Na-acetate [ppm]	Fe Na-acetate [ppm]	57 Fe Na-acetate [ppm]	Co Na-acetate [ppm]	Ni Na-acetate [ppm]	Cu Na-acetate [ppm]	65 Cu Na-acetate [ppm]	Zn Na-acetate [ppm]	As Na-acetate [ppm]	Mo Na-acetate [ppm]	Ag Na-acetate [ppm]	Cd Na-acetate [ppm]	114 Cd Na-acetate [ppm]	Sn Na-acetate [ppm]	Sb Na-acetate [ppm]	Ba Na-acetate [ppm]	Pb Na-acetate [ppm]	207 Pb Na-acetate [ppm]	208 Pb Na-acetate [ppm]	Mg Hy-HCl [ppm]	Al Hy-HCl [wt%]	Ti Hy-HCl [ppm]	V Hy-HCl [ppm]	Cr Hy-HCl [ppm]	53 Cr Hy-HCl [ppm]	Mn Hy-HCl [wt%]	Fe Hy-HCl [wt%]	57 Fe Hy-HCl [wt%]	Co Hy-HCl [ppm]	Ni Hy-HCl [ppm]	Cu Hy-HCl [ppm]	65 Cu Hy-HCl [ppm]	Zn Hy-HCl [ppm]	As Hy-HCl [ppm]	Mo Hy-HCl [ppm]
1A	0.5		0.900454	0.00983541	-0.145362	0.0256051	0.554798	0.0434774	4.42397	99.7776	0.299886	0.00632239	0.0245527	0.0318875	269.859	98.3541	92.4498	1.95689e-05	0.00117829	0.00613515	0.00611551	0.613549	0.216657	0.000227318	7.61464e-05	5.21817e-05	5.36726e-05	0.000366712	0.00375196	0.029472	0.337793	0.320453	0.321155	176.14	0.227032	4.78829	5.08181	2.63351	2.72656	1.71902	0.900454	0.875544	11.7735	6.30708	13.7359	14.3379	31.9005	19.5256	3.35434
1B	0.5	(duplicate)	0.956301	0.0235248	-0.212852	0.0354545	0.175835	0.026535	3.11064	88.5421	0.195203	0.00624879	0.0591772	0.0613512	158.912	235.248	225.424	4.13554e-05	0.000465976	0.00309774	0.00480454	0.00440913	0.367543	3.61505e-05	1.64881e-05	1.34418e-05	1.25137e-05	7.39952e-05	0.00202134	0.280456	0.954238	0.833961	0.897159	170.152	0.232354	4.08291	5.23694	3.27983	3.3548	0.422996	0.956301	0.938639	8.32069	4.47556	10.6402	10.7019	27.2212	25.4242	1.21805
2	1.5	Na-acetate fraction lost	0.847882		-0.136538	0.0357012																												160.757	0.246428	3.87302	5.35817	2.88408	2.96583	2.89199	0.847882	0.838254	15.549	7.06465	17.3474	17.9803	38.4048	13.675	2.93374
3	2.5		0.845708	0.0220185	-0.244165	0.0359533	0.373319	0.0173938	5.55708	107.888	0.228426	0.00684073	0.0127524	0.010582	176.833	220.185	205.654	0.000151159	0.00130772	0.0167079	0.0243022	0.0136443	0.333722	6.10284e-05	0.00186101	3.42149e-05	3.03196e-05	6.91463e-05	0.00215643	0.967232	1.47703	1.2933	1.40026	137.226	0.226857	4.84066	5.10625	2.88305	3.22231	0.231189	0.845708	0.842411	4.76976	3.39354	11.0146	11.2949	28.6082	18.1704	0.967145
4	3.5		2.98254	0.178451	-1.33071	0.0285177	0.00869499	0.0181079	2.1642	112.107	0.0474731	0.00822402	0.181009	0.164051	401.397	1784.51	1679.75	0.00519166	0.00111939	0.00799135	0.0238016	0.0117416	8.03078	4.51633e-05	1.68502e-05	6.76966e-05	6.09576e-05	4.9411e-05	0.00229925	3.10746	0.521195	0.462844	0.49866	95.1534	0.214389	5.16243	4.47428	2.65626	3.29342	1.50946	2.98254	3.14908	29.8393	5.07422	13.1406	13.5927	32.9167	376.166	3.11669
5	4.5		3.08124	0.0625288	-0.50102	0.0223439	1.25026	0.0337046	6.7215	81.105	0.0340787	0.00664088	0.156348	0.180487	254.749	625.288	600.27	0.00238827	0.00179403	0.0203458	0.0225958	0.0171007	5.43695	0.00186088	1.22722e-05	8.45767e-05	7.90319e-05	2.90069e-05	0.000764588	1.81894	0.5102	0.462239	0.476608	86.1162	0.212498	2.27092	4.33252	2.29455	2.26462	0.117904	3.08124	3.20666	4.01296	3.00546	11.4153	11.8005	25.5963	412.065	1.28639
6	5.5		5.55502	0.0749725	-0.0162563	0.0258929	1.73468	0.0386464	0.190348	127.643	0.0977019	0.0031266	0.104073	0.130017	212.429	749.725	695.892	0.00702883	0.00212015	0.0454914	0.0556325	0.125027	6.10593	2.51961e-05	9.51173e-06	0.000135471	0.000128352	2.64319e-05	0.00302579	1.38831	0.505798	0.471575	0.517723	114.015	0.266687	2.8769	6.66176	3.04471	3.22005	0.115436	5.55502	5.65314	4.4478	4.36079	19.4278	19.2297	43.5204	709.828	2.48709
7	6.5		0.613549	0.0967628	-0.130093	0.0366103	-0.143179	0.00437959	3.02984	91.5851	0.420006	0.322711	0.310938	0.337547	240.74	967.628	893.476	0.00281451	0.0015526	0.0372371	0.0501298	0.0175976	2.14165	3.18072e-05	8.27572e-06	4.50402e-05	4.92617e-05	1.40265e-05	0.00928652	1.86764	8.83884	8.01294	8.74545	193.397	0.232032	3.85756	4.94522	2.57616	2.71337	0.022076	0.613549	0.606477	1.53795	2.66865	15.4534	15.7337	37.0349	31.2545	0.17185
8	7.5		0.872757	0.218647	-0.444546	0.00920791	-0.291901	0.0506102	7.60467	119.876	0.346288	0.14251	0.199879	0.227367	361.31	2186.47	2113.47	0.00881877	0.00138598	0.0300221	0.028865	0.01931	1.26395	3.86885e-05	6.26073e-06	3.95045e-05	2.98145e-05	9.94653e-06	0.0155376	3.9811	6.30385	5.65703	6.0821	203.413	0.224867	2.54859	5.71979	2.57394	3.05279	0.193775	0.872757	0.848439	9.19231	2.7624	13.8524	14.2071	32.368	16.7766	0.213664
9	8.5		0.498262	0.0755787	0.219621	0.027474	-0.684408	0.0151052	37.0116	258.753	0.785036	2.70892	0.403443	0.404039	602.945	755.787	703.906	0.0597789	0.00330959	0.0663818	0.0806644	0.847036	1.56695	0	0	0.00506549	0.00461379	0	0.0118249	1.2959	19.4302	16.9313	18.1242	222.828	0.269899	5.04118	4.51472	3.72419	3.53015	0.0148842	0.498262	0.481026	2.48825	3.57723	17.7017	18.43	54.6904	1.69815	0.141971
10A	9.5		0.279875	0.0404094	0.110069	0.0245762	-0.823055	0.0169863	18.763	206.109	1.15427	1.99325	0.476269	0.517899	436.698	404.094	371.392	0.0425626	0.00658017	0.0354243	0.0516623	0.647527	3.1929	0.000316613	4.89537e-06	0.00104446	0.000975056	6.63909e-06	0.0149878	0.971648	17.0484	15.2359	16.1294	242.952	0.255229	4.66622	3.85361	2.88	3.18837	0.00932262	0.279875	0.272223	2.04274	3.93481	19.0623	18.9295	71.5556	1.5901	0.111876
10B	9.5	(duplicate)	0.323508	0.059721	-0.0722593	0.0325027	-0.984901	0.0253497	3.25442	255.176	1.1564	0.757681	0.258811	0.246229	411.622	597.21	579.008	0.235299	0.0137983	0.0267944	0.030572	1.24798	4.39916	5.19901e-05	4.66026e-06	0.000252329	0.000461272	4.49883e-06	0.0132671	0.439001	16.1666	14.2086	15.3904	257.248	0.255249	4.28023	4.1734	2.85416	3.4923	0.0106803	0.323508	0.314661	2.40086	4.01754	17.8315	18.0656	81.4175	1.78264	0.0611908
11	10.5	δ56Fe Hy-HCl lost	0.227162	0.0293627			-0.679854	0.0341802	13.3298	113.199	0.998181	0.690136	0.0298223	0.0253108	219.844	293.627	285.118	0.022321	0.00883536	0.0349237	0.0416127	0.252819	2.50416	0.000111153	5.09722e-06	0.00113604	0.00106991	4.01448e-06	0.0153337	0.832318	17.9022	16.4054	18.6825	234.786	0.216189	2.29639	3.94708	2.55243	2.53312	0.00709553	0.227162	0.224604	2.62022	4.03718	16.7046	16.8778	68.6594	2.0245	0.130186
12	11.5		0.320949	0.0444175	-0.0374834	0.0215838	-1.04981	0.0227747	4.83223	158.901	1.20239	1.21076	0.160026	0.208396	370.21	444.175	407.649	0.0968615	0.00821024	0.0263206	0.0315614	0.292137	4.68262	0.000846052	8.37056e-06	0.000137127	0.000279052	0.022554	0.0152316	0.487766	14.239	13.1777	13.7569	341.498	0.326021	2.56872	5.44328	3.1786	3.68043	0.0115361	0.320949	0.310782	3.10832	5.05313	21.1424	22.2401	73.7526	1.69886	0.197172
13	12.5		0.349905	0.144472	0.098182	0.00290505	-0.496477	0.0678808	3.6106	241.881	1.34321	2.28459	0.218207	0.215556	403.529	1444.72	1340.96	1.58461	0.0935665	0	0.00222316	0.907194	4.32276	0.00180013	0	0.000388999	0.00629954	0.145614	0.0270803	1.20693	11.5553	10.0616	11.2052	242.534	0.266648	2.96961	4.76301	3.10148	3.36063	0.0101604	0.349905	0.34985	9.75557	8.14554	4.31935	4.52629	83.0443	2.7755	0.442376
14	13.5		0.205712	0.0318982	0.0931206	0.0295026	-0.507821	0.0462909	15.1389	142.097	1.15634	2.12284	0.28969	0.357794	369.06	318.982	295.152	0.134604	0.0103742	0.0102583	0.010529	0.305705	5.06554	0.000201388	4.75473e-06	0.000155466	0.000138639	4.20811e-07	0.0195871	0.974485	16.9017	15.2644	16.3308	245.082	0.234129	3.49029	3.61894	2.65042	2.56287	0.00779445	0.205712	0.20488	2.88368	4.29027	14.5419	15.1321	93.0243	2.11922	0.284338
15	14.5		0.160308	0.0243369	0.00552312	0.00671091	-0.852573	0.0357558	19.475	143.326	1.29197	1.98497	0.296889	0.273182	354.497	243.369	225.312	0.104329	0.00839309	0.00875313	0.00851265	0.582038	3.99608	0.000633762	4.45926e-06	0.000124136	0.000114099	0	0.0180029	1.24917	18.6539	15.7936	17.2475	193.2	0.183113	2.07921	3.10221	1.94009	2.14596	0.00637279	0.160308	0.158586	2.43965	3.39836	12.0853	12.2057	81.0399	1.50293	0.227975
16	15.5		0.436119	0.0941029	0.191386	0.0134155	-0.721214	0.0563996	21.9384	233.723	1.7121	3.82852	0.484948	0.521133	518.969	941.029	909.099	0.10026	0.00768959	0.010564	0.0132575	0.566583	6.38165	0.00524756	6.71972e-06	0.000152601	0.000123154	1.94375e-06	0.0172568	1.25834	15.4946	13.1763	14.4266	298.526	0.315436	5.98384	5.20634	3.49995	3.70781	0.0121086	0.436119	0.433935	3.48725	6.0809	19.6176	19.6896	157.597	3.38601	0.659826
17	16.5	Na-acetate fraction lost	0.251839		0.0704078	0.0223873																												275.486	0.244078	3.00536	3.95398	2.98525	3.32654	0.00823705	0.251839	0.241155	2.89195	4.92389	16.4642	17.0259	101.369	2.32334	0.386067
18	17.5		0.292253	0.148648	0.31164	0.0392066	0.241477	0.0358493	11.9239	200.966	1.59835	3.61382	0.448716	0.43447	437.537	1486.48	1389.43	0.791779	0.0833057	0.00425895	0.0116938	0.485607	7.12693	0.000911131	4.3959e-06	0.000106934	9.84277e-05	0	0.0498446	2.8185	15.2357	13.403	14.5798	223.881	0.241657	3.60919	4.10972	2.6146	3.11272	0.00789031	0.292253	0.274164	10.3941	11.8366	0.463575	0.587908	111.967	3.15015	0.718412
19	18.5		0.293704	0.0279786	-0.014226	0.0285455	-0.922136	0.0552721	17.9386	139.043	2.02701	2.59841	0.234922	0.215374	367.309	279.786	256.634	0.0456325	0.0072993	0.0142026	0.0268414	0.0860136	4.7814	0.000888208	4.4474e-06	0.00016521	0.000148082	0	0.0295124	0.594638	17.5185	16.0291	17.2066	375.403	0.335603	6.09482	5.65623	3.95143	4.87757	0.0115228	0.293704	0.288381	2.95666	5.12204	24.7687	25.6341	102.246	2.7261	0.305218
20A	19.5		0.198061	0.0416651	0.0333147	0.0315791	-0.424038	0.0152228	23.441	165.909	1.86949	2.9677	0.402277	0.390771	414.445	416.651	406.041	0.215183	0.0100676	0.00893641	0.0126597	0.158754	5.44587	0.00149918	1.2032e-05	9.62672e-05	7.54695e-05	0	0.0204316	1.0786	18.5574	16.6315	17.644	246.732	0.225588	3.40989	3.76695	2.63572	2.9276	0.00779903	0.198061	0.19305	1.94964	3.57674	17.2877	17.5521	66.9142	1.97226	0.309553
20B	19.5	(duplicate)	0.223938	0.0257774	0.0825498	0.0195686	-0.0441662	0.0701107	20.7838	169.481	1.52845	2.31837	0.413852	0.426768	347.17	257.774	237.443	0.127959	0.0114867	0.0162319	0.0181971	0.112744	4.74042	0.000997028	4.39379e-06	0.000155406	0.000145549	0	0.0256291	0.382321	17.6124	15.7588	16.8121	292.229	0.257336	3.64938	4.04163	2.94651	3.41777	0.00833712	0.223938	0.214785	2.93873	5.09741	17.2234	18.3643	71.308	2.17478	0.468988
21	20.5		0.274242	0.0277799	-0.0793646	0.0383382	-1.02147	0.0354896	13.7361	158.625	1.46264	1.55439	0.24446	0.250149	326.683	277.799	261.48	0.0806658	0.00816652	0.0147248	0.0192302	0.0983923	4.66801	0.000329262	3.21085e-06	0.000147915	0.000143781	0	0.0125365	0.692509	14.8979	14.6135	17.1975	376.855	0.279773	3.52975	5.2863	3.39238	3.86442	0.011017	0.274242	0.272181	2.94342	5.30411	24.2774	25.3094	109.083	2.56629	0.406304
22	21.5		0.308046	0.18597	0.0860652	0.0126199	-0.344629	0.0839928	11.8684	127.722	1.0512	2.82607	0.382683	0.410288	423.69	1859.7	1977.38	0.546283	0.0567615	0.000754404	0.00105741	0.0328569	5.76657	0.000705567	8.81776e-06	7.92475e-05	7.02992e-05	0	0.0252464	3.12557	9.07315	7.99524	8.51244	302.877	0.204322	2.88724	4.18133	2.42915	2.90947	0.0095996	0.308046	0.315921	8.89875	8.08019	4.48533	4.6607	52.023	2.69185	0.45199
23	22.5		0.234265	0.0300641	-0.0914822	0.0494739	-1.43421	0.027273	11.4775	153.97	1.77589	1.80965	0.209721	0.216777	289.903	300.641	274.106	0.0316437	0.00602326	0.018811	0.0292959	0.0548194	4.78417	0.00108096	0.0223214	0.000409679	0.000451481	0	0.021469	0.660174	18.1557	16.5078	17.502	290.07	0.265298	3.4771	4.42658	2.94402	3.43289	0.00818744	0.234265	0.214853	2.3632	4.20835	16.4215	16.3477	74.731	1.78701	0.438763
24	23.5		0.226417	0.0179246	-0.202497	0.011475	-1.63928	0.0451717	8.88137	128.393	1.28094	1.3413	0.252254	0.218465	249.825	179.246	171.498	0.0227769	0.27578	0.011419	0.0232618	0.0648816	3.49616	0.000394109	5.4495e-06	0.000153221	0.000136018	0	0.0141635	0.440791	16.9705	14.4169	15.6867	304.87	0.265682	3.24343	4.1485	2.75194	3.5823	0.00907373	0.226417	0.219434	1.98736	3.64832	18.8078	19.4228	67.3458	2.17621	0.346455
25	24.5		0.277471	0.122174	0.0144736	0.0313255	-0.706792	0.0321305	42.0842	181.948	1.82601	2.58558	0.396805	0.395895	627.299	1221.74	1139.93	0.203982	0.00888245	0.00530453	0.00809626	0.457055	7.94113	0.000477688	6.1362e-06	9.52395e-05	8.39022e-05	0.000680293	0.0193933	3.24873	17.7152	15.9765	17.2851	255.809	0.226854	3.55007	2.87966	2.35059	2.86819	0.0110204	0.277471	0.265232	2.44446	3.61775	20.2026	20.1788	58.5035	2.49029	0.293274
26	25.5		0.861763	0.494167	-0.0967769	0.01977	-0.72352	0.0307277	43.9229	209.719	1.00564	3.87965	0.697626	0.69431	959.352	4941.67	4965.93	0.594255	0.0407528	0.00223217	0.00218924	0.791387	6.45583	0.0151586	5.6739e-06	8.7296e-05	8.30132e-05	0	0.0368931	6.08479	11.8205	10.0363	11.1306	280.244	0.284785	3.76766	5.01904	2.9884	3.63058	0.0259044	0.861763	0.844277	4.2064	4.22001	18.5033	19.5531	63.0779	3.5048	0.363285
27	26.5		0.309059	0.135035	0.0595989	0.0596994	-0.44515	0.0445222	18.4429	88.5001	1.12662	1.75968	0.0594462	0.0541287	504.774	1350.35	1237.84	0.132262	0.0349593	0.0038039	0.00884225	0.160693	5.5962	0.00420414	1.29239e-05	8.63409e-05	7.63202e-05	3.08288e-07	0.0210452	3.06349	15.1439	13.4222	14.8568	336.193	0.265722	2.39031	3.95381	3.28284	3.60089	0.0109066	0.309059	0.308817	4.74926	6.50496	12.8926	14.2832	69.617	2.73031	0.353563
28	27.5		0.261183	0.0837952	0.0896035	0.0276369	-0.193007	0.0708076	26.2801	172.399	1.65522	2.73384	0.400706	0.405052	459.777	837.952	768.995	0.304389	0.0215128	0.0115385	0.02062	0.191729	6.54683	0.000620384	3.48123e-06	0.000108526	0.000105658	0	0.0177601	1.79846	15.7164	14.3588	15.2832	293.48	0.253703	2.7593	3.76194	2.77359	3.32937	0.00956178	0.261183	0.246009	2.99463	4.78403	18.5846	18.7688	72.1721	2.3989	0.373324
29	28.5		0.236973	0.056145	0.10488	0.035077	0.258023	0.0447759	11.096	168.997	1.71577	2.63597	0.490088	0.499152	340.992	561.45	520.838	0.193605	0.0251552	0.0162288	0.0250867	0.387089	7.06863	0.00265153	1.28587e-05	0.00025463	0.000231083	0	0.0258687	0.87366	17.9613	15.6937	18.1455	266.531	0.243646	3.71064	3.93646	3.17777	3.68894	0.00853314	0.236973	0.224203	3.10962	5.94961	18.3011	19.3188	63.8847	2.1753	0.445136
30A	29.5		0.22148	0.0516238	0.146903	0.0224339	0.56924	0.0496416	0.266098	242.009	1.6416	1.26743	0.253754	0.239661	227.239	516.238	471.875	0.655373	0.0265727	0.0274576	0.0343184	0.191974	6.64301	0.000676879	7.42515e-06	0.000379364	0.000353913	0	0.022944	0.0823555	21.8393	19.2073	22.0067	274.544	0.242296	3.68321	3.4532	2.56231	2.979	0.00824722	0.22148	0.218405	3.1187	5.50144	15.4563	16.8103	53.9883	2.11	0.387848
30B	29.5	(duplicate) Na-acetate fraction lost	0.264401		0.151786	0.0254275																												332.189	0.266568	5.12637	4.12485	3.22761	4.36955	0.0092648	0.264401	0.252668	3.88873	5.92435	17.6112	18.3919	60.7228	2.57263	0.570176
31	30.5		0.24065	0.0315944	-0.00703145	0.00940757	-0.483523	0.0337565	20.5469	179.533	3.0501	1.66507	0.0420787	0.0578379	257.022	315.944	297.926	0.0180194	0	0.00961563	0.0173662	0.106835	3.55193	0.00220924	0	0	0	0	0.0315461	0.1785	19.0921	16.4736	18.7723	308.667	0.258739	3.04675	3.90782	2.82046	3.22313	0.00864738	0.24065	0.220135	1.9848	3.91823	18.4677	19.5686	57.0052	2.19185	0.243248
32	31.5		0.324502	0.126703	0.0497527	0.0294727	0.00901978	0.0341932	30.9231	273.572	3.16797	5.14679	0.510625	0.504914	508.517	1267.03	1170.42	0.159229	0.0340974	0.0255969	0.0322149	0.267837	9.64331	0.00569842	4.97958e-06	0.000137556	0.000125783	0	0.0705406	1.19768	20.0437	17.7823	21.1279	349.713	0.30929	4.11132	4.71955	3.4256	4.25096	0.0112053	0.324502	0.307589	4.11167	6.42281	17.6568	19.5855	76.543	2.69055	0.364305
33	32.5		0.188263	0.0367219	0.0446272	0.0460014	0.0374674	0.0365494	5.48938	119.511	1.43042	0.759699	0.0779843	0.0874243	209.275	367.219	347.754	0.0722873	0.0172728	0.0151682	0.0266781	0.0742515	4.88137	0.00193606	3.84379e-06	0.000217365	0.000197577	0	0.0330413	0.450265	16.0301	14.4178	17.2434	247.997	0.182675	2.68932	3.09015	1.95124	2.24808	0.00630388	0.188263	0.179215	2.27389	4.03275	12.4287	12.482	40.1201	1.60075	0.339163
34	33.5	Na-acetate fraction lost	0.245031		-0.00119732	0.0185163																												315.82	0.240506	2.0159	3.72676	2.49215	3.0504	0.00969855	0.245031	0.232533	2.89005	5.11161	18.3422	19.2557	58.9513	2.39699	0.424023
35	34.5		0.337637	0.0740868	0.11365	0.0083366	-0.104226	0.041521	9.38452	193.312	1.77863	1.54318	0.200089	0.215589	356.524	740.868	672.346	0.200577	0.0524446	0.00935317	0.00911518	0.117634	5.62959	0.0019993	2.99224e-06	0.000194366	0.000180537	0	0.0482956	0.904012	16.4635	14.4954	15.8414	302.659	0.249098	4.30903	4.1414	2.69146	3.18503	0.00946972	0.337637	0.325906	6.10859	9.85016	8.22029	8.41922	59.9431	3.16948	0.603135
36	35.5		0.681178	0.347968	0.0779623	0.032474	-0.0816936	0.0843742	21.0531	456.07	2.78274	5.11482	0.456222	0.485659	765.314	3479.68	3249.21	0.357029	0.0453691	0.0146107	0.0201996	0.113801	9.68532	0.0172498	4.55145e-06	5.22059e-05	3.99072e-05	0	0.0448925	3.57234	15.2326	13.4465	14.7886	305.879	0.307287	5.49754	4.7516	3.17919	3.97446	0.016825	0.681178	0.654433	4.92502	6.19435	18.0666	18.9077	67.3942	3.58976	1.14811
37	36.5		0.325422	0.157652	0.108513	0.0494457	0.294654	0.0215473	3.40438	195.443	1.94218	2.17954	0.162575	0.213093	365.688	1576.52	1478.43	0.416789	0.0486206	0.0298902	0.0466234	0.357754	7.60487	0.0251497	1.06663e-05	0.00013149	0.000123543	0	0.0651833	0.774397	15.5942	13.7754	15.0136	332.338	0.265627	3.32269	3.85794	2.99784	3.06622	0.0100333	0.325422	0.301051	5.59906	6.44296	8.01823	8.47439	49.7994	2.7398	0.444719
38	37.5	Na-acetate fraction lost	0.278235		-0.0283819	0.0397673																												315.376	0.239976	3.08259	3.99542	3.04715	3.12798	0.00936313	0.278235	0.257746	3.6893	5.44252	13.9538	13.9424	42.7777	2.2138	0.487336
39	38.5		0.253846	0.0722973	-0.186417	0.00524963	-1.11584	0.0479881	41.8899	197.792	1.79974	3.02873	0.317398	0.321091	600.576	722.973	677.534	0.0470735	0.00601752	0.0216236	0.0375603	0.0467985	6.16469	0.00179474	1.17459e-05	0.000138275	0.000135658	0	0.0169153	1.89083	15.4715	13.9461	15.059	302.308	0.252812	3.3954	3.68751	2.67913	3.33712	0.0110987	0.253846	0.247375	2.01419	3.87758	18.6527	19.8246	47.4644	1.97692	0.257881
40	39.5		0.698703	0.238114	0.227286	0.00888375	-0.0314109	0.0932348	16.9301	122.844	0.950415	2.11073	0.255034	0.283036	451.625	2381.14	2177.11	0.167665	0.0078457	0.00207403	0.0155063	0.0673522	3.62255	0.0171686	0	0	0	0	0.0286238	2.64447	5.53973	4.94745	5.36149	313.145	0.286607	5.48204	4.83605	3.01374	3.86579	0.0164218	0.698703	0.676469	10.313	8.30045	2.95933	3.34297	65.9423	3.92022	0.926312
Triplicates, close to the liner
1C	0.5		1.12136	0.0196926	-0.391195	0.0194646	0.04832	0.0783164	3.33809	64.7468	0.0275614	0.0129962	0.0793508	0.0967244	161.25	196.926	177.407	0.00119089	0.0171441	0.0157792	0.0197806	0.0329049	0.492164	0	0	0	0	0	0.000304682	0.335875	0.496098	0.428661	0.471299	169.345	0.226796	5.35517	5.50629	2.91323	3.08226	0.843769	1.12136	1.14039	10.1238	4.68748	12.0107	12.4792	31.298	54.0991	1.25313
10C	9.5	Na-acetate fraction lost	3.98888		-0.306066	0.0382526																												137.928	0.203629	2.0392	6.25885	2.69121	3.06114	0.353139	3.98888	3.97381	13.988	2.50166	21.5455	22.1634	23.3942	209.266	0.746709
20C	19.5		1.6093	0.140511	-0.229389	0.0153717	-0.436701	0.171857	0.193817	215.289	0.930228	0.277963	0.308211	0.346722	424.489	1405.11	1310.94	0.476745	0.00400693	0.0707927	0.0798557	0.394931	2.65205	0.00108159	5.55777e-06	0.00200259	0.000995995	0	0.0081214	0.356393	14.6839	13.2352	13.714	228.789	0.225486	3.63028	6.27911	3.09028	4.41665	0.0102909	1.6093	1.54943	2.43301	3.45006	15.7443	16.1652	39.6228	17.6721	0.414714
30C	29.5		2.14034	0.163787	-0.407373	0.0189476	-0.140597	0.0820218	13.2182	96.4053	0.458762	0.0667011	0.285278	0.337746	512.981	1637.87	1526.81	0.00814876	0.000863298	0.0300038	0.0363263	0.0666593	0.60685	0.00199925	4.36894e-06	3.00543e-05	2.36645e-05	0	0.0246293	4.59831	4.24684	3.93258	4.04858	160.981	0.181327	3.42452	6.52438	2.51633	2.85513	0.243199	2.14034	2.09436	9.97137	1.67564	8.99538	9.35622	15.1574	20.0296	0.515869
Additional sample
FeS pure 100 mg			0.29642	13.372	na		na		7.19977	15.0398	1.19459	0.046017	3.90263	3.67447	84.616	133720	137057	1.89923	1.48663	0.000777222	0.000706247	0.00128074	13.9213	1.20751	5.63092e-06	6.49265e-06	0.274684	11.4076	1.20731	0	0.117933	0.0490014	0.106113	0	0	0	2.317	14.6928	18.7525	0	0.29642	0.307464	1.54345	27.6892	52.3739	57.0804	0	5.82933	13.312
		Average	0.631041	0.0965366	-0.0345987		-0.293406		14.921	169.935	1.30605	1.88525	0.271183	0.280326	391.132	965.366	917.285	0.199783	0.0256429	0.0171868	0.0239358	0.279427	4.91933	0.00295732	0.000628133	0.000310906	0.000449344	0.00434627	0.0223895	1.50547	13.2955	11.8232	13.0074	259.916	0.252286	3.69371	4.38531	2.87544	3.27869	0.172454	0.631041	0.629663	5.1458	5.21683	15.1716	15.7043	64.2556	38.8069	0.678692
		St dev	0.968365	0.098023	0.259319		0.67788		11.8801	70.0415	0.763787	1.36455	0.162549	0.16415	162.599	980.23	960.373	0.30074	0.0469756	0.0138921	0.016932	0.299198	2.34021	0.00568929	0.00357745	0.000815711	0.00121615	0.0234946	0.0161438	1.29799	6.43241	5.71324	6.36734	71.4698	0.0336979	1.04968	0.779163	0.409204	0.545115	0.54111	0.968365	0.998812	4.94309	1.87994	5.28677	5.4641	26.0677	132.236	0.791467
		Minimum	0.160308	0.00983541	-1.33071		-1.63928		0.190348	81.105	0.0340787	0.0031266	0.0127524	0.010582	158.912	98.3541	92.4498	1.95689e-05	0	0	0.00105741	0.00440913	0.216657	0	0	0	0	0	0.000764588	0.029472	0.337793	0.320453	0.321155	86.1162	0.182675	2.0159	2.87966	1.94009	2.14596	0.00630388	0.160308	0.158586	1.53795	2.66865	0.463575	0.587908	25.5963	1.50293	0.0611908
		Maximum	5.55502	0.494167	0.31164		1.73468		43.9229	456.07	3.16797	5.14679	0.697626	0.69431	959.352	4941.67	4965.93	1.58461	0.27578	0.0663818	0.0806644	1.24798	9.68532	0.0251497	0.0223214	0.00506549	0.00629954	0.145614	0.0705406	6.08479	21.8393	19.2073	22.0067	376.855	0.335603	6.09482	6.66176	3.95143	4.87757	2.89199	5.55502	5.65314	29.8393	11.8366	24.7687	25.6341	157.597	709.828	3.35434
																																207 Pb [ppb]	208 Pb [ppb]
																																72.7541	72.9274
																																0	0
[truncated: 11 more columns]
